# Supplementary material for: Unmasking Subclinical Right Ventricular Dysfunction in Type 2 Diabetes Mellitus: A Speckle-Tracking Echocardiographic Study
Source: Medicina (Kaunas). 2025 Aug 23;61(9):1516. doi: 10.3390/medicina61091516 (PMC12471923; doi:10.3390/medicina61091516)
Supplement: Supplementary file 1 [file medicina-61-01516-s001.zip]

Archive with 1 entries (1 files):
- medicina-3809731-supplementary.pdf
